# Supplementary material for: Optical spatial modulation design
Source: Philos Trans A Math Phys Eng Sci. 2020 Mar 2;378(2169):20190195. doi: 10.1098/rsta.2019.0195 (PMC7062001; doi:10.1098/rsta.2019.0195)
Supplement: Acronyms file [file rsta20190195supp2.tex]

\acrodef{2G}{second generation}
\acrodef{3G}{third generation}
\acrodef{3GPP}{third generation partnership project}
\acrodef{4G}{fourth generation}
\acrodef{5G}{fifth generation}
\acrodef{6G}{sixth generation}
\acrodef{ABS}{almost blank subframe}
\acrodef{AMC}{adaptive modulation and coding}
\acrodef{AP}{access point}
\acrodef{AR}{augmented reality}
\acrodef{AWGN}{additive white Gaussian noise}
\acrodef{B5G}{beyond 5G}
\acrodef{BEM}{bandwidth expansion mode}
\acrodef{BER}{bit error ratio}
\acrodef{BLER}{block error ratio}
\acrodef{BS}{base station}
\acrodef{BWS}{bandwidth scheduling}
\acrodef{CA}{carrier aggregation}
\acrodef{CAGR}{compound annual growth rate}
\acrodef{CB}{coordinated beamforming}
\acrodef{CC}{carrier component}
\acrodef{CDF}{cumulative distribution function}
\acrodef{CDL}{clustered delay line}
\acrodef{CDMA}{code division multiple access}
\acrodef{CoMP}{coordinated multi-point transmission}
\acrodef{CQI}{channel quality indicator}
\acrodef{CR}{cognitive radio}
\acrodef{CRI}{colour rendering index}
\acrodef{CS}{coordinated scheduler}
\acrodef{CSI}{channel state information}
\acrodef{CSMA/CA}{carrier sense multiple access with collision avoidance}
\acrodef{CTIA}{Cellular Telecommunications Industry Association}
\acrodef{CTS}{clear-to-send}
\acrodef{CW}{continuous wave}
\acrodef{D2D}{device-to-device}
\acrodef{DA2GC}{direct air-to-ground communication}
\acrodef{DC}{direct-current}
\acrodef{DCF}{distributed coordination function}
\acrodef{DCI}{downlink control information}
\acrodef{DCO-OFDM}{\ac{DC} optical-\ac{OFDM}}
\acrodef{DD}{direct detection}
\acrodef{DFT}{discrete Fourier transform}
\acrodef{DL}{downlink}
\acrodef{DPS}{dynamic point selection}
\acrodef{ECC}{Electronic Communications Committee}
\acrodef{ECG}{energy consumption gain}
\acrodef{ECR}{energy consumption rate}
\acrodef{EESBS}{energy efficient score-based scheduler}
\acrodef{EESC}{energy efficient hardware state control}
\acrodef{eICIC}{enhanced ICIC}
\acrodef{EIRP}{equivalent isotropic radiated power}
\acrodef{EM}{electro-magnetic}
\acrodef{eMBB}{enhanced mobile broadband}
\acrodef{EMI}{electro-magnetic interference}
\acrodef{eNB}{evolved nodeB}
\acrodef{EPRE}{energy per resource element}
\acrodef{EVM}{error vector magnitude}
\acrodef{E/O}{electrical-to-optical}
\acrodef{FAA}{Federal Aviation Administration}
\acrodef{FCC}{Federal Communications Commission}
\acrodef{FDD}{frequency division duplex}
\acrodef{FDMA}{frequency division multiple access}
\acrodef{FEC}{forward error correction}
\acrodef{FFR}{fractional frequency reuse}
\acrodef{FFT}{fast fourier transform}
\acrodef{FOV}{field-of-view}
\acrodef{FSO}{free-space optical}
\acrodef{FsPF}{frequency selective proportional fair}
\acrodef{GSM}{Global System for Mobile Communications}
\acrodef{HARQ}{hybrid automatic repeat request}
\acrodef{HetNets}{heterogeneous networks}
\acrodef{HPBW}{half power beamwidth}
\acrodef{HSPA+}{evolved high speed packet access}
\acrodef{I2V}{infrastructure-to-vehicle}
\acrodef{i.i.d.}{identical and independently distributed}
\acrodef{IB}{ideal backhaul}
\acrodef{ICI}{inter-cell interference}
\acrodef{ICIC}{inter-cell interference coordination}
\acrodef{ICT}{information and communications technology}
\acrodef{ID}{identity}
\acrodef{IDFT}{inverse discrete Fourier transform}
\acrodef{IEEE}{Institute of Electrical and Electronics Engineers}
\acrodef{IM}{intensity modulation}
\acrodef{IMT--Advanced}{international mobile telecommunications--advanced}
\acrodef{IoT}{internet of things}
\acrodef{IR}{infrared}
\acrodef{ISM}{industrial, scientific and medical}
\acrodef{ITU}{international telecommunications union}
\acrodef{ITU--R}{radio communications sector of international telecommunications union}
\acrodef{JP}{joint processing}
\acrodef{JT}{joint transmission}
\acrodef{LD}{laser diode}
\acrodef{LED}{light-emitting diode}
\acrodef{LiFi}{light-fidelity}
\acrodef{LoS}{line of sight}
\acrodef{LSB}{least significant bit}
\acrodef{LTE}{Long Term Evolution}
\acrodef{LTE-A}{LTE Advanced}
\acrodef{M2M}{machine-to-machine}
\acrodef{MCS}{modulation and coding scheme}
\acrodef{MIB}{master information block}
\acrodef{MIMO}{multiple input multiple output}
\acrodef{MISO}{multiple input single output}
\acrodef{ML}{maximum likelihood}
\acrodef{MS}{mobile station}
\acrodef{MRC}{maximum ratio combining}
\acrodef{MSB}{most significant bit}
\acrodef{MTC}{machine-type communication}
\acrodef{NCU}{network control unit}
\acrodef{NFV}{network function virtualization}
\acrodef{NIB}{non-ideal backhaul}
\acrodef{NLoS}{non-line of sight}
\acrodef{NSF}{normal subframes}
\acrodef{OCC}{optical camera communication}
\acrodef{OFDM}{orthogonal frequency division multiplexing}
\acrodef{OFDMA}{orthogonal frequency division multiple access}
\acrodef{OWC}{optical wireless communications}
\acrodef{O/E}{optical-to-electrical}
\acrodef{PA}{power amplifier}
\acrodef{PAM}{pulse amplitude modulation}
\acrodef{PBCH}{physical broadcast channel}
\acrodef{PCFICH}{physical control format indicator channel}
\acrodef{PCI}{physical cell ID}
%\acrodef{PCS}{personal communications service}
\acrodef{PCS}{proposed coordinated scheduler}
\acrodef{PD}{photo diode}
\acrodef{PDC}{Personal Digital Cellular}
\acrodef{PDCCH}{physical downlink control channel}
\acrodef{PDF}{probability distribution function}
\acrodef{PDSCH}{physical downlink shared channel}
\acrodef{PER}{packet error rate}
\acrodef{PF}{proportional fair}
\acrodef{PHICH}{physical hybrid ARQ indicator channel}
\acrodef{PMI}{precoding matrix indicator}
\acrodef{PSD}{power spectral density}
\acrodef{QAM}{quadrature amplitude modulation}
\acrodef{QoS}{quality of service}
\acrodef{QPSK}{quadrature phase shift keying}
\acrodef{RA}{resource allocation}
\acrodef{RAT}{radio access technology}
\acrodef{RB}{resource block}
\acrodef{RBG}{RB group}
\acrodef{RE}{resource element}
\acrodef{RF}{radio frequency}
\acrodef{RIV}{resource indication value}
\acrodef{RNTI}{radio network temporary identifier}
\acrodef{RP-ABS}{reduced power-ABS}
\acrodef{RR}{round robin}
\acrodef{RRC}{radio resource control}
\acrodef{RRM}{radio resource management}
\acrodef{RS}{reference signal}
\acrodef{RSRP}{reference signal received power}
\acrodef{RSRQ}{reference signal received quality}
\acrodef{RSSI}{received signal strength indicator}
\acrodef{RTS}{request-to-send}
\acrodef{SB}{score based}
\acrodef{SCFDMA}{single carrier frequency division multiple access}
\acrodef{SCM}{spatial channel model}
\acrodef{SCME}{spatial channel model extension}
\acrodef{SDN}{software defined network}
\acrodef{SER}{symbol error ratio}
\acrodef{SINR}{signal-to-noise-plus-interference ratio}
\acrodef{SIR}{signal-to-interference ratio}
\acrodef{SISO}{single input single output}
\acrodef{SM}{spatial modulation}
\acrodef{SNR}{signal-to-noise ratio}
\acrodef{TaM}{Taguchi's Method}
\acrodef{TB}{transport block}
\acrodef{TBS}{transport block size}
\acrodef{TCoM}{time compression mode}
\acrodef{TDD}{time division duplex}
\acrodef{TDMA}{time division multiple access}
%\acrodef{TM}{transmission mode}
\acrodef{TM}{Taguchi's Method}
\acrodef{TPC}{transmit power control}
\acrodef{TPMI}{transmitted PMI}
\acrodef{TS}{time slot}
\acrodef{TV}{television}
\acrodef{TTI}{transmission time interval}
\acrodef{UE}{user equipment}
\acrodef{UL}{uplink}
\acrodef{UMi}{urban micro cell}
\acrodef{UMTS}{Universal Mobile Telecommunications System}
\acrodef{URLLC}{ultra reliable low latency communication}
\acrodef{V2I}{vehicle-to-infrastructure}
\acrodef{V2V}{vehicle-to-vehicle}
\acrodef{VLC}{visible light communications}
\acrodef{VR}{virtual reality}
\acrodef{VRB}{virtualized RB}
\acrodef{W-CDMA}{Wideband CDMA}
\acrodef{WDM}{wavelength division multiplexing}
\acrodef{WiFi}{Wireless Fidelity}
\acrodef{WiGig}{wireless gigabit}
\acrodef{WiMAX}{Worldwide Interoperability for Microwave Access}
\acrodef{WINNER}{Wireless World Initiative New Radio}
\acrodef{ZDSC}{zero delay-spread cluster}
